# Supplementary material for: Power of a dual‐use SNP panel for pedigree reconstruction and population assignment
Source: Ecol Evol. 2020 Aug 10;10(17):9522–31. doi: 10.1002/ece3.6645 (PMC7487233; doi:10.1002/ece3.6645)
Supplement: Supplementary file 1 — Table S1 [file ECE3-10-9522-s001.xlsx]

## Sheet: Sheet1
	Locus Discovery Information		Primer Sequences				GTseq Summary Statistics											Training and Hold-Out Minor Allele Frequencies for Power Analyses
Locus	Uses	Source	Forward_Primer	Reverse_Primer	Forward_Illumina_Adapter	Reverse_Illumina_Adapter	Mean_Read_Depth_per_Individual	Ho_Overall	Ho_A	Ho_C	Hs_Overall	Hs_A	Hs_C	Fis_Overall	Fis_A	Fis_C	Fst_Overall	Training A Creek	Training C Creek	Hold-Out A Creek	Hold-Out C Creek
CM007935_1_58705602	Population Assignment	O. mykiss, GenBank assembly Accession GCA_002163495	GTTTGGTTGTGGTGGAGCTG	CTCTGCTGGCCCCTCA	TCTACACGTTCAGAGTTCTACAGTCCGACGATC	GTGACTGGAGTTCAGACGTGTGCTCTTCCGATCT	570.437	0.4571	0.4757	0.4384	0.4842	0.4977	0.4708	0.0561	0.0441	0.0689	0.025	0.483607	0.37381	0.442492	0.382075
CM007936_1_49191445	Population Assignment	O. mykiss, GenBank assembly Accession GCA_002163496	GGAGTTTTCCCTGGCACAGT	CTGCAGCACCACCCTAGACT	TCTACACGTTCAGAGTTCTACAGTCCGACGATC	GTGACTGGAGTTCAGACGTGTGCTCTTCCGATCT	1070.66	0.4495	0.4725	0.4265	0.4616	0.4762	0.4471	0.0262	0.0077	0.046	0.0026	0.406557	0.304762	0.373802	0.367925
CM007937_1_46498807	Population Assignment	O. mykiss, GenBank assembly Accession GCA_002163497	GCAGGTACAGGAAGGGGATT	CACCTCTCTTGCCAATCACA	TCTACACGTTCAGAGTTCTACAGTCCGACGATC	GTGACTGGAGTTCAGACGTGTGCTCTTCCGATCT	559.807	0.4562	0.3722	0.5403	0.4446	0.3902	0.4989	-0.0262	0.0463	-0.0829	0.0452	0.222951	0.461905	0.306709	0.481132
CM007937_1_79177957	Population Assignment	O. mykiss, GenBank assembly Accession GCA_002163498	CACCTTCGGCAATGTGACTT	TCAATCTCAACTGGGTCAACA	TCTACACGTTCAGAGTTCTACAGTCCGACGATC	GTGACTGGAGTTCAGACGTGTGCTCTTCCGATCT	277.511	0.5111	0.4725	0.5498	0.4906	0.4929	0.4883	-0.0419	0.0413	-0.1259	0.019	0.431148	0.411905	0.445687	0.431604
CM007938_1_39582775	Population Assignment	O. mykiss, GenBank assembly Accession GCA_002163499	GGGCCGAGTACATCCAGAAT	TTCAACCCAGTGGAGGAGTT	TCTACACGTTCAGAGTTCTACAGTCCGACGATC	GTGACTGGAGTTCAGACGTGTGCTCTTCCGATCT	290.791	0.4409	0.4434	0.4384	0.4641	0.466	0.4621	0.05	0.0486	0.0514	-0.0005	0.408197	0.366667	0.330671	0.356132
CM007939_1_22667021	Population Assignment	O. mykiss, GenBank assembly Accession GCA_002163500	TTGTCAGACGAATCATTGGAA	CGCCCTTCTCCTTTTCAAC	TCTACACGTTCAGAGTTCTACAGTCCGACGATC	GTGACTGGAGTTCAGACGTGTGCTCTTCCGATCT	318.569	0.4835	0.4504	0.5166	0.4826	0.4666	0.4987	-0.0018	0.0346	-0.0359	0.0096	0.378289	0.442857	0.361736	0.495283
CM007939_1_42004547	Population Assignment	O. mykiss, GenBank assembly Accession GCA_002163501	GGAAAAACTTGAAGGATTTGTACTG	GACTCAAAAGAATGATGGAACAA	TCTACACGTTCAGAGTTCTACAGTCCGACGATC	GTGACTGGAGTTCAGACGTGTGCTCTTCCGATCT	68.7857	0.0806	0.0033	0.1579	0.0785	0.0033	0.1536	-0.0274	-0.0008	-0.0278	0.0407	0	0.0745192	0.00330033	0.0928571
CM007940_1_11924905	Population Assignment	O. mykiss, GenBank assembly Accession GCA_002163502	GCTGGTCCTTAGCGACGTG	CGGAACTTTCCCACATCATC	TCTACACGTTCAGAGTTCTACAGTCCGACGATC	GTGACTGGAGTTCAGACGTGTGCTCTTCCGATCT	313.473	0.4709	0.5081	0.4336	0.4692	0.4776	0.4608	-0.0036	-0.064	0.059	0.0007	0.388525	0.357143	0.397764	0.360849
CM007941_1_66636367	Population Assignment	O. mykiss, GenBank assembly Accession GCA_002163503	GGAGGAGGATGTCTCTGGTG	CTGGCAAAAAGTGCTCTTCA	TCTACACGTTCAGAGTTCTACAGTCCGACGATC	GTGACTGGAGTTCAGACGTGTGCTCTTCCGATCT	161.726	0.3509	0.3922	0.3095	0.3643	0.4228	0.3058	0.0369	0.0724	-0.0122	0.0173	0.320724	0.200957	0.285942	0.175355
CM007943_1_36668490	Population Assignment	O. mykiss, GenBank assembly Accession GCA_002163504	GCACCACGCCAGAGTTTT	TCCTACACTGTCCCGTACTTCTT	TCTACACGTTCAGAGTTCTACAGTCCGACGATC	GTGACTGGAGTTCAGACGTGTGCTCTTCCGATCT	290.268	0.3819	0.3301	0.4336	0.4142	0.3436	0.4848	0.078	0.0392	0.1056	0.0417	0.24918	0.440476	0.191693	0.382075
CM007945_1_20223366	Population Assignment	O. mykiss, GenBank assembly Accession GCA_002163505	TGCAGGGACACGTTTAGTCA	GATTTGGCCCTGGGTTTG	TCTACACGTTCAGAGTTCTACAGTCCGACGATC	GTGACTGGAGTTCAGACGTGTGCTCTTCCGATCT	202.166	0.4025	0.4068	0.3981	0.4376	0.4222	0.4532	0.0804	0.0364	0.1215	0.0016	0.304918	0.338095	0.299679	0.353774
CM007946_1_41540980	Population Assignment	O. mykiss, GenBank assembly Accession GCA_002163506	CCTGGCTTGATGTTGTAGCA	TTGTGATCAGGAAGGTCACG	TCTACACGTTCAGAGTTCTACAGTCCGACGATC	GTGACTGGAGTTCAGACGTGTGCTCTTCCGATCT	283.124	0.4272	0.4563	0.3981	0.4287	0.4541	0.4034	0.0035	-0.0049	0.013	0.0049	0.344262	0.252381	0.351438	0.306604
CM007946_1_50042193	Population Assignment	O. mykiss, GenBank assembly Accession GCA_002163507	TGAGAAACAGTAGCGATGCAG	CAGGGCACAAATGGCTTATC	TCTACACGTTCAGAGTTCTACAGTCCGACGATC	GTGACTGGAGTTCAGACGTGTGCTCTTCCGATCT	151.161	0.2301	0.3323	0.128	0.2252	0.3262	0.124	-0.022	-0.0184	-0.0316	0.0405	0.193443	0.0642857	0.216346	0.0683962
CM007948_1_16388566	Population Assignment	O. mykiss, GenBank assembly Accession GCA_002163508	CAAATATCCCGCTGCTGAAG	TGTGTGTGCGTGTTCTGTGT	TCTACACGTTCAGAGTTCTACAGTCCGACGATC	GTGACTGGAGTTCAGACGTGTGCTCTTCCGATCT	435.729	0.5	0.5	0.5	0.4917	0.4839	0.4996	-0.0169	-0.0334	-0.0008	0.0124	0.429276	0.495238	0.389423	0.450472
CM007950_1_35291325	Population Assignment	O. mykiss, GenBank assembly Accession GCA_002163509	GCAGGCATGTGTGCTGTGTA	CAATCTGCCAGTCGCCTAAT	TCTACACGTTCAGAGTTCTACAGTCCGACGATC	GTGACTGGAGTTCAGACGTGTGCTCTTCCGATCT	783.023	0.4403	0.4256	0.455	0.4713	0.469	0.4736	0.0658	0.0925	0.0394	-0.0004	0.363934	0.397619	0.384984	0.370283
CM007951_1_45932807	Population Assignment	O. mykiss, GenBank assembly Accession GCA_002163510	AAGGGGACCGGGTGAGT	CTTCCCTGATCACTGTGTCTGT	TCTACACGTTCAGAGTTCTACAGTCCGACGATC	GTGACTGGAGTTCAGACGTGTGCTCTTCCGATCT	899.996	0.3838	0.4288	0.3389	0.4102	0.4698	0.3506	0.0643	0.0872	0.0335	0.0262	0.354098	0.209524	0.397764	0.242925
CM007952_1_15275433	Population Assignment	O. mykiss, GenBank assembly Accession GCA_002163511	TGCAGGTAAATATTGTTTCACAGA	GCCAGCAATCCGTCATTC	TCTACACGTTCAGAGTTCTACAGTCCGACGATC	GTGACTGGAGTTCAGACGTGTGCTCTTCCGATCT	98.5411	0.3856	0.2822	0.489	0.3758	0.3088	0.4427	-0.0261	0.0862	-0.1045	0.0248	0.167224	0.343284	0.213355	0.317308
CM007952_1_31025908	Population Assignment	O. mykiss, GenBank assembly Accession GCA_002163512	TGCGTGACATGAGACAGACA	TCAACAGCCTTGATGACACC	TCTACACGTTCAGAGTTCTACAGTCCGACGATC	GTGACTGGAGTTCAGACGTGTGCTCTTCCGATCT	236.719	0.44	0.4369	0.4431	0.4573	0.4437	0.4708	0.0377	0.0154	0.0588	0.0018	0.331148	0.37619	0.332268	0.379717
CM007952_1_40684241	Population Assignment	O. mykiss, GenBank assembly Accession GCA_002163513	GGCTTGTGCTAGTTGGTGCT	ACTCTAAGATGGCGCTGGAA	TCTACACGTTCAGAGTTCTACAGTCCGACGATC	GTGACTGGAGTTCAGACGTGTGCTCTTCCGATCT	374.68	0.4762	0.4619	0.4905	0.4977	0.4991	0.4963	0.0432	0.0745	0.0117	0.0047	0.496721	0.447619	0.451923	0.459906
CM007953_1_52343952	Population Assignment	O. mykiss, GenBank assembly Accession GCA_002163514	GTCTCCAGAGGGTTGTGCAT	AGCTGACAGACAGGAGTCCA	TCTACACGTTCAGAGTTCTACAGTCCGACGATC	GTGACTGGAGTTCAGACGTGTGCTCTTCCGATCT	1031.17	0.431	0.343	0.519	0.4117	0.323	0.5005	-0.0469	-0.0622	-0.0369	0.1003	0.172131	0.492857	0.231629	0.495283
CM007954_1_26490626	Population Assignment	O. mykiss, GenBank assembly Accession GCA_002163515	GTGGAAGGAGGGAAGAAAGG	GTCACCCCTACATCACTTGC	TCTACACGTTCAGAGTTCTACAGTCCGACGATC	GTGACTGGAGTTCAGACGTGTGCTCTTCCGATCT	628.588	0.4861	0.4579	0.5142	0.4885	0.4905	0.4864	0.0049	0.0664	-0.0572	0.0234	0.408197	0.390476	0.450479	0.441038
CM007959_1_58156760	Population Assignment	O. mykiss, GenBank assembly Accession GCA_002163516	GCAGGCTGAACAGTCAATCA	TCTGGTAAGATGGGGCAGAG	TCTACACGTTCAGAGTTCTACAGTCCGACGATC	GTGACTGGAGTTCAGACGTGTGCTCTTCCGATCT	286.337	0.4689	0.5113	0.4265	0.4513	0.4851	0.4174	-0.0392	-0.0541	-0.0218	0.0855	0.396721	0.285714	0.428115	0.306604
CM007959_1_64887387	Population Assignment	O. mykiss, GenBank assembly Accession GCA_002163517	GCAGGGGATAAGTTGGTGAC	TGAGTGTATCTCTTTCCGTGTG	TCTACACGTTCAGAGTTCTACAGTCCGACGATC	GTGACTGGAGTTCAGACGTGTGCTCTTCCGATCT	517.867	0.3628	0.3867	0.3389	0.3748	0.4205	0.3291	0.032	0.0803	-0.0297	0.0109	0.311475	0.192857	0.289137	0.221698
CM007960_1_12990094	Population Assignment	O. mykiss, GenBank assembly Accession GCA_002163518	CCAACGATGCCTCGTACAC	GTTCCGCCACACATCCA	TCTACACGTTCAGAGTTCTACAGTCCGACGATC	GTGACTGGAGTTCAGACGTGTGCTCTTCCGATCT	240.12	0.4275	0.3857	0.4692	0.4454	0.401	0.4898	0.0403	0.0381	0.0421	0.0893	0.293443	0.447619	0.261218	0.40566
CM007960_1_9441629	Population Assignment	O. mykiss, GenBank assembly Accession GCA_002163519	GCACATGCCCTTCATGC	AATCATGGCGGAATTACCAA	TCTACACGTTCAGAGTTCTACAGTCCGACGATC	GTGACTGGAGTTCAGACGTGTGCTCTTCCGATCT	135.733	0.5035	0.4692	0.5379	0.4965	0.4982	0.4948	-0.0141	0.0583	-0.087	-0.0001	0.47377	0.435714	0.459807	0.457547
CM007961_1_27561901	Population Assignment	O. mykiss, GenBank assembly Accession GCA_002163520	GAGCACCCCAAACCAAATAA	CCCGACCTCCAGAAAACAAG	TCTACACGTTCAGAGTTCTACAGTCCGACGATC	GTGACTGGAGTTCAGACGTGTGCTCTTCCGATCT	238.404	0.4081	0.4385	0.3777	0.4767	0.4881	0.4653	0.1439	0.1016	0.1883	0.0443	0.459016	0.371429	0.384984	0.362559
CM007963_1_29424723	Population Assignment	O. mykiss, GenBank assembly Accession GCA_002163522	GTGGTAGAGAGCCCACCAGA	ATCTTGGCGTGCCTCAAGT	TCTACACGTTCAGAGTTCTACAGTCCGACGATC	GTGACTGGAGTTCAGACGTGTGCTCTTCCGATCT	328.846	0.3919	0.3074	0.4763	0.3879	0.3112	0.4647	-0.0101	0.0121	-0.025	0.0369	0.196721	0.354762	0.188498	0.377358
One_RAD24362	Population Assignment (Beach vs Creek)	Larson et al. 2017	GGGATCTGGAGCGCACC	CTGTCCCCTCTCAGGTGTCT	TCTACACGTTCAGAGTTCTACAGTCCGACGATC	GTGACTGGAGTTCAGACGTGTGCTCTTCCGATCT	837.081	0.083	0.0712	0.0948	0.0796	0.0687	0.0904	-0.0432	-0.0361	-0.0486	0.0004	0.0459016	0.047619	0.0255591	0.0471698
One_RAD27165	Population Assignment (Beach vs Creek)	Larson et al. 2017	TGCAGGGAAATTACTTATGTGATCAT	CAAGACAGATCAGTCCGCAGAAA	TCTACACGTTCAGAGTTCTACAGTCCGACGATC	GTGACTGGAGTTCAGACGTGTGCTCTTCCGATCT	322.657	0.3933	0.466	0.3207	0.447	0.4888	0.4051	0.12	0.0467	0.2084	0.0217	0.380328	0.257143	0.466454	0.305687
One_RAD90464	Population Assignment (Beach vs Creek)	Larson et al. 2017	TAGCTTGTTGATTTCATTCAGTTCCA	CTCAGTTCTTCTCCCCTGCAT	TCTACACGTTCAGAGTTCTACAGTCCGACGATC	GTGACTGGAGTTCAGACGTGTGCTCTTCCGATCT	584.063	0.5431	0.5032	0.5829	0.4904	0.4806	0.5003	-0.1073	-0.0472	-0.1651	0.0078	0.432787	0.480952	0.36901	0.5
RAD10435	Parentage	O. nerka linkage map, NCBI PMCID: PMC5994969	CTGAAAGGGGGAGTGTGTGT	CTCCCTAGGCCTGGGTCATA	TCTACACGTTCAGAGTTCTACAGTCCGACGATC	GTGACTGGAGTTCAGACGTGTGCTCTTCCGATCT	737.569	0.4305	0.4676	0.3934	0.45	0.4165	0.4836	0.0434	-0.1228	0.1866	0.0133	0.27377	0.390476	0.316294	0.424528
RAD11921	Parentage	O. nerka linkage map, NCBI PMCID: PMC5994970	GGACCAGGAAATGTCAATCG	TTCAACCCCTACAAGATGTCC	TCTACACGTTCAGAGTTCTACAGTCCGACGATC	GTGACTGGAGTTCAGACGTGTGCTCTTCCGATCT	253.114	0.48	0.5146	0.4455	0.4663	0.492	0.4407	-0.0294	-0.0459	-0.011	0.0119	0.413115	0.316667	0.456869	0.337264
RAD13920	Parentage	O. nerka linkage map, NCBI PMCID: PMC5994971	GAGCTTTGTATTTAACCTGTGTCA	AACCATTTACCTTAACGTTTCATT	TCTACACGTTCAGAGTTCTACAGTCCGACGATC	GTGACTGGAGTTCAGACGTGTGCTCTTCCGATCT	279.233	0.4435	0.4675	0.4194	0.4665	0.4658	0.4673	0.0494	-0.0037	0.1023	-0.0005	0.339344	0.357143	0.397106	0.384434
RAD140571	Parentage	O. nerka linkage map, NCBI PMCID: PMC5994972	CAGCTCTCCCACAACAGGAT	CCTGCAAAGATCTCCAGGTT	TCTACACGTTCAGAGTTCTACAGTCCGACGATC	GTGACTGGAGTTCAGACGTGTGCTCTTCCGATCT	230.497	0.3772	0.2804	0.4739	0.3659	0.2773	0.4545	-0.0308	-0.0112	-0.0427	0.043	0.139803	0.314286	0.191693	0.382075
RAD15021	Parentage	O. nerka linkage map, NCBI PMCID: PMC5994973	AAATGCAAGGGAAGGGAAGT	TCCAGTATTGGATGTCACAGAA	TCTACACGTTCAGAGTTCTACAGTCCGACGATC	GTGACTGGAGTTCAGACGTGTGCTCTTCCGATCT	803.504	0.5093	0.5162	0.5024	0.4996	0.5	0.4992	-0.0193	-0.0323	-0.0063	0.0011	0.45082	0.47381	0.479233	0.474057
RAD1522	Parentage	O. nerka linkage map, NCBI PMCID: PMC5994974	CATGCATGTCACACCCACTT	CGTTGGCTGTGAGTTACTGTG	TCTACACGTTCAGAGTTCTACAGTCCGACGATC	GTGACTGGAGTTCAGACGTGTGCTCTTCCGATCT	1125.57	0.4535	0.4401	0.4668	0.4277	0.4091	0.4463	-0.0604	-0.0759	-0.0461	0.0023	0.268852	0.345238	0.303514	0.325472
RAD15270	Parentage	O. nerka linkage map, NCBI PMCID: PMC5994975	TCTGCCTCCAGGTTCATCTC	GTGTTTGCCTGAGGTCTCGT	TCTACACGTTCAGAGTTCTACAGTCCGACGATC	GTGACTGGAGTTCAGACGTGTGCTCTTCCGATCT	557.665	0.503	0.5178	0.4882	0.4873	0.4911	0.4835	-0.0321	-0.0543	-0.0097	0.0253	0.44918	0.369048	0.415335	0.445755
RAD16079	Parentage	O. nerka linkage map, NCBI PMCID: PMC5994976	TGGTGGTGAGATTCCAAACA	TTTTCTTTGCTTTGCCGATT	TCTACACGTTCAGAGTTCTACAGTCCGACGATC	GTGACTGGAGTTCAGACGTGTGCTCTTCCGATCT	105.394	0.4879	0.4975	0.4784	0.5003	0.5004	0.5003	0.0248	0.0058	0.0438	-0.0002	0.486486	0.478155	0.493443	0.452381
RAD16089	Parentage	O. nerka linkage map, NCBI PMCID: PMC5994977	ACTTTCCGGGACATCACAAT	TGAGCCAAGAATTGGTTTGA	TCTACACGTTCAGAGTTCTACAGTCCGACGATC	GTGACTGGAGTTCAGACGTGTGCTCTTCCGATCT	297.104	0.4981	0.5032	0.4929	0.4948	0.4949	0.4946	-0.0067	-0.0169	0.0036	0.011	0.460656	0.492857	0.434505	0.398585
RAD17160	Parentage	O. nerka linkage map, NCBI PMCID: PMC5994978	CCTTTGAACATCACTTAATTGACAC	GGAATGGACAATCCCTAAAGC	TCTACACGTTCAGAGTTCTACAGTCCGACGATC	GTGACTGGAGTTCAGACGTGTGCTCTTCCGATCT	433.66	0.478	0.4725	0.4834	0.4806	0.4643	0.497	0.0056	-0.0177	0.0273	0.0082	0.391803	0.469048	0.340256	0.445755
RAD17413	Parentage	O. nerka linkage map, NCBI PMCID: PMC5994979	TCTCTTGTTAACCGGCTTGG	ATGGCTGGAGCCTTTTCTG	TCTACACGTTCAGAGTTCTACAGTCCGACGATC	GTGACTGGAGTTCAGACGTGTGCTCTTCCGATCT	99.5569	0.4867	0.433	0.5405	0.4862	0.4724	0.5001	-0.0011	0.0833	-0.0808	0.0103	0.377076	0.478571	0.385852	0.490476
RAD19130	Parentage	O. nerka linkage map, NCBI PMCID: PMC5994980	TAGGCGTGGTGGGAGTAGAC	CTGGTGGTAGGTGACGTCCT	TCTACACGTTCAGAGTTCTACAGTCCGACGATC	GTGACTGGAGTTCAGACGTGTGCTCTTCCGATCT	772.767	0.5331	0.5259	0.5403	0.5001	0.5002	0.5	-0.0659	-0.0513	-0.0806	-0.0004	0.495082	0.497619	0.48722	0.46934
RAD19329	Parentage	O. nerka linkage map, NCBI PMCID: PMC5994981	GCAGGGGAGTGAAAGAGATG	TTGTCCCCAAGTTGCTTCAT	TCTACACGTTCAGAGTTCTACAGTCCGACGATC	GTGACTGGAGTTCAGACGTGTGCTCTTCCGATCT	221.147	0.5088	0.4927	0.5249	0.486	0.4887	0.4834	-0.0468	-0.0081	-0.086	-0.0002	0.417492	0.357143	0.429487	0.457346
RAD20165	Parentage	O. nerka linkage map, NCBI PMCID: PMC5994982	AGGAGACTCTCTCCCTTCTGC	TTCCTTTGTTCTGTGAAATTCTCT	TCTACACGTTCAGAGTTCTACAGTCCGACGATC	GTGACTGGAGTTCAGACGTGTGCTCTTCCGATCT	369.254	0.4881	0.4976	0.4787	0.497	0.4957	0.4984	0.0179	-0.0038	0.0396	0.0062	0.455738	0.495238	0.447115	0.429245
RAD20287	Parentage	O. nerka linkage map, NCBI PMCID: PMC5994983	CAAAGGCAACCCTGTGAGTC	CCTACTTTTCCAAGAGTGGAATG	TCTACACGTTCAGAGTTCTACAGTCCGACGATC	GTGACTGGAGTTCAGACGTGTGCTCTTCCGATCT	304.976	0.5023	0.4595	0.545	0.47	0.4404	0.4996	-0.0687	-0.0435	-0.0909	0.0235	0.332787	0.5	0.321086	0.457547
RAD20996	Parentage	O. nerka linkage map, NCBI PMCID: PMC5994984	TCTGTGCTTGGGGAATTCAG	ATGTGCGGTGGAGAGGAAC	TCTACACGTTCAGAGTTCTACAGTCCGACGATC	GTGACTGGAGTTCAGACGTGTGCTCTTCCGATCT	413.088	0.5269	0.5016	0.5521	0.4938	0.4963	0.4914	-0.0669	-0.0107	-0.1236	0.0123	0.413115	0.435714	0.495208	0.429245
RAD2165	Parentage	O. nerka linkage map, NCBI PMCID: PMC5994985	GCGAAGATTTGTCTGGTGGT	CCCTGGTAACCCTAGCAACA	TCTACACGTTCAGAGTTCTACAGTCCGACGATC	GTGACTGGAGTTCAGACGTGTGCTCTTCCGATCT	542.291	0.4806	0.4304	0.5308	0.4405	0.4237	0.4573	-0.0911	-0.0159	-0.1608	0.0023	0.296721	0.335714	0.311502	0.370283
RAD22189	Parentage and Population Assignment	O. nerka linkage map, NCBI PMCID: PMC5994986	TGCAGGTGAGACTGCATGTT	CACGCCTGTGTAAAACCACA	TCTACACGTTCAGAGTTCTACAGTCCGACGATC	GTGACTGGAGTTCAGACGTGTGCTCTTCCGATCT	127.479	0.4831	0.5114	0.4548	0.475	0.4751	0.475	-0.0169	-0.0764	0.0426	0.0503	0.412829	0.337321	0.362903	0.436019
RAD22985	Parentage and Population Assignment	O. nerka linkage map, NCBI PMCID: PMC5994987	TGCCAGAGGATCTGGAATTT	GGGGGATTTGTATTACTGCTG	TCTACACGTTCAGAGTTCTACAGTCCGACGATC	GTGACTGGAGTTCAGACGTGTGCTCTTCCGATCT	80.4781	0.4833	0.4521	0.5145	0.4918	0.4863	0.4974	0.0173	0.0702	-0.0344	0.0149	0.413621	0.490338	0.418033	0.429952
RAD24788	Parentage	O. nerka linkage map, NCBI PMCID: PMC5994988	ATCGGCTAGCTCACAATGCT	ATACGCAGCTCCCTTGATGT	TCTACACGTTCAGAGTTCTACAGTCCGACGATC	GTGACTGGAGTTCAGACGTGTGCTCTTCCGATCT	476.264	0.484	0.4822	0.4858	0.4916	0.4834	0.4998	0.0154	0.0024	0.028	0.0048	0.383607	0.485714	0.43131	0.474057
RAD24805	Parentage	O. nerka linkage map, NCBI PMCID: PMC5994989	CCTCCCCTGCTTTGTCATA	GATTCCCCCTCAACTCAACA	TCTACACGTTCAGAGTTCTACAGTCCGACGATC	GTGACTGGAGTTCAGACGTGTGCTCTTCCGATCT	564.516	0.4634	0.479	0.4479	0.4687	0.4822	0.4553	0.0113	0.0066	0.0162	0.0027	0.418033	0.342857	0.391374	0.356132
RAD25134	Parentage	O. nerka linkage map, NCBI PMCID: PMC5994990	CGGCTAGGTGGCTCAGTG	GAATAGGAGACAGGGGGAAAA	TCTACACGTTCAGAGTTCTACAGTCCGACGATC	GTGACTGGAGTTCAGACGTGTGCTCTTCCGATCT	191.911	0.4543	0.4441	0.4645	0.4485	0.4484	0.4486	-0.0129	0.0095	-0.0354	-0.0005	0.304276	0.335714	0.372204	0.341981
RAD25232	Parentage	O. nerka linkage map, NCBI PMCID: PMC5994991	TGAGTTTCCTGAGGCTTTTCA	GATGGTATAGCCCTGCCTCA	TCTACACGTTCAGAGTTCTACAGTCCGACGATC	GTGACTGGAGTTCAGACGTGTGCTCTTCCGATCT	134.376	0.4424	0.4668	0.4181	0.4907	0.4934	0.488	0.0984	0.054	0.1433	-0.0001	0.422697	0.466507	0.458466	0.375
RAD25943	Parentage	O. nerka linkage map, NCBI PMCID: PMC5994992	CGCAGCCGAATAAATTACCC	GAGGCCCTGGAAGACACAC	TCTACACGTTCAGAGTTCTACAGTCCGACGATC	GTGACTGGAGTTCAGACGTGTGCTCTTCCGATCT	68.3883	0.4603	0.4812	0.4394	0.4536	0.4515	0.4558	-0.0147	-0.0658	0.0359	-0.0004	0.34375	0.364286	0.343648	0.336493
RAD28170	Parentage	O. nerka linkage map, NCBI PMCID: PMC5994993	GCAGGCAGTTTCTAACTTAACCA	TTGGTTCCTGCATTCAACAG	TCTACACGTTCAGAGTTCTACAGTCCGACGATC	GTGACTGGAGTTCAGACGTGTGCTCTTCCGATCT	230.485	0.4762	0.4595	0.4929	0.4611	0.4521	0.4702	-0.0327	-0.0165	-0.0483	0.0772	0.32623	0.378571	0.36262	0.375
RAD28252	Parentage	O. nerka linkage map, NCBI PMCID: PMC5994994	GGATGGCCAGGCTAACAAT	TGCAGGAGCCTTTGTGATAG	TCTACACGTTCAGAGTTCTACAGTCCGACGATC	GTGACTGGAGTTCAGACGTGTGCTCTTCCGATCT	247.463	0.5062	0.5194	0.4929	0.4966	0.4967	0.4965	-0.0192	-0.0457	0.0073	-0.0005	0.498361	0.480952	0.416933	0.429245
RAD32156	Parentage	O. nerka linkage map, NCBI PMCID: PMC5994995	GGTTGCACTGACTTGGACAG	CTGAGGTTTTAGGAGGCAACT	TCTACACGTTCAGAGTTCTACAGTCCGACGATC	GTGACTGGAGTTCAGACGTGTGCTCTTCCGATCT	1105.72	0.4396	0.4693	0.41	0.4277	0.4616	0.3937	-0.0279	-0.0165	-0.0413	0.0093	0.35082	0.252381	0.370607	0.285377
RAD32179	Parentage	O. nerka linkage map, NCBI PMCID: PMC5994996	TGGAAATCCCTCTCCAATGA	CCTTGCTAGCATGCCAACTT	TCTACACGTTCAGAGTTCTACAGTCCGACGATC	GTGACTGGAGTTCAGACGTGTGCTCTTCCGATCT	481.433	0.4609	0.5	0.4218	0.4706	0.4895	0.4516	0.0206	-0.0214	0.0661	0.0067	0.459016	0.340476	0.394569	0.346698
RAD32606	Parentage	O. nerka linkage map, NCBI PMCID: PMC5994997	GATTTCGATTTGGCTTCAGG	CACCGTAGTTACTGTAGTTCAGACA	TCTACACGTTCAGAGTTCTACAGTCCGACGATC	GTGACTGGAGTTCAGACGTGTGCTCTTCCGATCT	1210.75	0.4901	0.5016	0.4787	0.4917	0.4936	0.4898	0.0032	-0.0162	0.0227	0.0169	0.419672	0.492857	0.463259	0.360849
RAD33088	Parentage	O. nerka linkage map, NCBI PMCID: PMC5994998	GCAGGGGAGAGAACAGAATG	CAGCAAGCAATGCAAATAATG	TCTACACGTTCAGAGTTCTACAGTCCGACGATC	GTGACTGGAGTTCAGACGTGTGCTCTTCCGATCT	272.935	0.4927	0.4854	0.5	0.5004	0.5004	0.5004	0.0153	0.0298	0.0007	-0.0005	0.480328	0.495238	0.471246	0.483491
RAD35778	Parentage	O. nerka linkage map, NCBI PMCID: PMC5994999	CCCCAGATCACCCATGTATT	AAGCTGACAGCAACCATGTG	TCTACACGTTCAGAGTTCTACAGTCCGACGATC	GTGACTGGAGTTCAGACGTGTGCTCTTCCGATCT	853.487	0.4645	0.5	0.4289	0.4649	0.5002	0.4295	0.0009	0.0005	0.0014	0.0397	0.480328	0.328571	0.498403	0.294811
RAD36066	Parentage	O. nerka linkage map, NCBI PMCID: PMC5995000	TATCTGCAGGAGGGAGCAGT	GTGTCAGTGCTGCTGCTTTT	TCTACACGTTCAGAGTTCTACAGTCCGACGATC	GTGACTGGAGTTCAGACGTGTGCTCTTCCGATCT	1356.58	0.4484	0.4466	0.4502	0.4569	0.4852	0.4286	0.0185	0.0795	-0.0505	0.0108	0.431148	0.285714	0.394569	0.334906
RAD38155	Parentage	O. nerka linkage map, NCBI PMCID: PMC5995001	CTGCCCTAATGGGTCTGTTG	CAGACCACCTAACATCTGCAA	TCTACACGTTCAGAGTTCTACAGTCCGACGATC	GTGACTGGAGTTCAGACGTGTGCTCTTCCGATCT	696.217	0.4478	0.4595	0.436	0.4728	0.458	0.4877	0.0529	-0.0035	0.1059	0.0039	0.329508	0.466667	0.378594	0.372642
RAD3925	Parentage	O. nerka linkage map, NCBI PMCID: PMC5995002	ACCAATTCCAGCAAGAATCC	TGCACTCACCTCTATACACACG	TCTACACGTTCAGAGTTCTACAGTCCGACGATC	GTGACTGGAGTTCAGACGTGTGCTCTTCCGATCT	1225.51	0.4829	0.4563	0.5095	0.4867	0.4732	0.5002	0.0079	0.0358	-0.0185	0.0165	0.427869	0.497619	0.340256	0.471698
RAD39887	Parentage	O. nerka linkage map, NCBI PMCID: PMC5995003	TGGAGGCTAAATGCACAGAA	TGGGGAATGCAAACAATGTA	TCTACACGTTCAGAGTTCTACAGTCCGACGATC	GTGACTGGAGTTCAGACGTGTGCTCTTCCGATCT	445.881	0.4493	0.5138	0.3848	0.4468	0.5003	0.3932	-0.0056	-0.0268	0.0214	0.0584	0.498355	0.27512	0.492013	0.261792
RAD3990	Parentage	O. nerka linkage map, NCBI PMCID: PMC5995004	GGATCGTCTAAGACCTGTCACC	TGTTTTTCCCCACAAAAGTGA	TCTACACGTTCAGAGTTCTACAGTCCGACGATC	GTGACTGGAGTTCAGACGTGTGCTCTTCCGATCT	1204.37	0.4593	0.4376	0.481	0.4512	0.424	0.4783	-0.018	-0.032	-0.0057	0.0084	0.34918	0.37619	0.261218	0.412736
RAD40181	Parentage	O. nerka linkage map, NCBI PMCID: PMC5995005	CGAAACAACTAGGTGAGTGGAG	GCCGAGTGTTTGCAATTTTT	TCTACACGTTCAGAGTTCTACAGTCCGACGATC	GTGACTGGAGTTCAGACGTGTGCTCTTCCGATCT	613.365	0.5025	0.479	0.5261	0.4855	0.4769	0.4941	-0.0351	-0.0044	-0.0647	0.0269	0.377049	0.454762	0.405751	0.431604
RAD40760	Parentage	O. nerka linkage map, NCBI PMCID: PMC5995006	GCAGGTTCCAACACACAGAA	TAGCTTGCTACCCTGCCTGT	TCTACACGTTCAGAGTTCTACAGTCCGACGATC	GTGACTGGAGTTCAGACGTGTGCTCTTCCGATCT	725.311	0.4483	0.4013	0.4953	0.4681	0.437	0.4991	0.0423	0.0817	0.0077	0.0232	0.318033	0.492857	0.325879	0.45283
RAD40986	Parentage	O. nerka linkage map, NCBI PMCID: PMC5995007	ACACCAAAGGGGACAGACAG	GCTAATTGCTCGCAGAGTGA	TCTACACGTTCAGAGTTCTACAGTCCGACGATC	GTGACTGGAGTTCAGACGTGTGCTCTTCCGATCT	892.953	0.4923	0.487	0.4976	0.491	0.495	0.4871	-0.0026	0.0162	-0.0217	0.0175	0.488487	0.385167	0.408654	0.450237
RAD41127	Parentage	O. nerka linkage map, NCBI PMCID: PMC5995008	AAGCTATGCAGGGAAAAGTGA	CGCTAGCCATACATTATGCAC	TCTACACGTTCAGAGTTCTACAGTCCGACGATC	GTGACTGGAGTTCAGACGTGTGCTCTTCCGATCT	271.807	0.5297	0.5227	0.5368	0.4924	0.4922	0.4926	-0.0758	-0.0619	-0.0897	0.0156	0.454098	0.435714	0.41853	0.438389
RAD41430	Parentage	O. nerka linkage map, NCBI PMCID: PMC5995009	CATTGTGTTCATGGTTCTTCTGA	CACATGTCCATCTTACATGTCCT	TCTACACGTTCAGAGTTCTACAGTCCGACGATC	GTGACTGGAGTTCAGACGTGTGCTCTTCCGATCT	513.128	0.5008	0.4968	0.5047	0.4948	0.4891	0.5006	-0.012	-0.0157	-0.0083	0.005	0.452459	0.483333	0.397764	0.481132
RAD41597	Parentage	O. nerka linkage map, NCBI PMCID: PMC5995010	GCCAAAGAAGAGCTGGTCAA	GCATCATTCCAGGCCTTATT	TCTACACGTTCAGAGTTCTACAGTCCGACGATC	GTGACTGGAGTTCAGACGTGTGCTCTTCCGATCT	1272.28	0.4167	0.3382	0.4953	0.4119	0.3671	0.4566	-0.0118	0.0788	-0.0846	0.014	0.257377	0.35	0.226837	0.353774
RAD42145	Parentage	O. nerka linkage map, NCBI PMCID: PMC5995011	GGCTCCTCCGAGCCTAAAT	TGCCATCGCAAAGTGAGTTA	TCTACACGTTCAGAGTTCTACAGTCCGACGATC	GTGACTGGAGTTCAGACGTGTGCTCTTCCGATCT	62.182	0.4522	0.4007	0.5038	0.4569	0.4168	0.497	0.0102	0.0387	-0.0136	0.0274	0.275	0.489848	0.315534	0.425743
RAD42262	Parentage	O. nerka linkage map, NCBI PMCID: PMC5995012	GGGGACCATGATTAATGTCAA	ACGTGACAGCATTTGAGCAC	TCTACACGTTCAGAGTTCTACAGTCCGACGATC	GTGACTGGAGTTCAGACGTGTGCTCTTCCGATCT	823.769	0.4704	0.5	0.4408	0.4738	0.4728	0.4747	0.0072	-0.0575	0.0716	-0.0005	0.393443	0.37619	0.372204	0.396226
RAD42470	Parentage	O. nerka linkage map, NCBI PMCID: PMC5995013	GAACAGTGGCCGACCTACAC	CTACTGCCGGAAGACTGAGC	TCTACACGTTCAGAGTTCTACAGTCCGACGATC	GTGACTGGAGTTCAGACGTGTGCTCTTCCGATCT	934.653	0.4416	0.3964	0.4868	0.4427	0.4305	0.4549	0.0024	0.0792	-0.0702	0.0009	0.331148	0.315534	0.295527	0.381517
RAD42494	Parentage	O. nerka linkage map, NCBI PMCID: PMC5995014	GGCAAGGTCACTCACACTGA	GAGGGATTGTGTGGAGCCTA	TCTACACGTTCAGAGTTCTACAGTCCGACGATC	GTGACTGGAGTTCAGACGTGTGCTCTTCCGATCT	1138.29	0.454	0.4531	0.455	0.4777	0.4709	0.4844	0.0495	0.0379	0.0607	0.0005	0.380328	0.37619	0.376997	0.443396
RAD42803	Parentage	O. nerka linkage map, NCBI PMCID: PMC5995015	ACCTGGAGAGGACGGACAG	CCCCCAACTGAGGTGTATGT	TCTACACGTTCAGAGTTCTACAGTCCGACGATC	GTGACTGGAGTTCAGACGTGTGCTCTTCCGATCT	501.444	0.4817	0.4919	0.4716	0.4878	0.4994	0.4763	0.0125	0.015	0.0099	0.0173	0.460656	0.37381	0.49361	0.40566
RAD42895	Parentage	O. nerka linkage map, NCBI PMCID: PMC5995016	TGGTTCTATTGCTCCCACAG	CTCTCCCATCTCCCTCTTCA	TCTACACGTTCAGAGTTCTACAGTCCGACGATC	GTGACTGGAGTTCAGACGTGTGCTCTTCCGATCT	2044.41	0.4955	0.5219	0.4692	0.4951	0.499	0.4912	-0.001	-0.0459	0.0447	0.0013	0.491776	0.42381	0.455272	0.438679
RAD42962	Parentage	O. nerka linkage map, NCBI PMCID: PMC5995017	ATGCAGGCTATGTTGTCACC	GCGTTAATGCCTTCTTCAGC	TCTACACGTTCAGAGTTCTACAGTCCGACGATC	GTGACTGGAGTTCAGACGTGTGCTCTTCCGATCT	1015.89	0.4749	0.4854	0.4645	0.4688	0.4789	0.4587	-0.013	-0.0136	-0.0124	0.0612	0.396721	0.347619	0.396166	0.363208
RAD4325	Parentage	O. nerka linkage map, NCBI PMCID: PMC5995018	TGATCGGGAAGTCAGTTCAA	TCATTTTTGCTGAATCGTTTTG	TCTACACGTTCAGAGTTCTACAGTCCGACGATC	GTGACTGGAGTTCAGACGTGTGCTCTTCCGATCT	636.627	0.4783	0.5016	0.455	0.4924	0.4868	0.4981	0.0287	-0.0305	0.0866	0.0017	0.393443	0.480952	0.440895	0.448113
RAD43329	Parentage	O. nerka linkage map, NCBI PMCID: PMC5995019	GGAACGTCAACCAACACACA	GGGACAGTTGACAACAAATCG	TCTACACGTTCAGAGTTCTACAGTCCGACGATC	GTGACTGGAGTTCAGACGTGTGCTCTTCCGATCT	734.354	0.5447	0.5372	0.5521	0.494	0.4898	0.4982	-0.1027	-0.0969	-0.1083	0.0111	0.468852	0.428571	0.386581	0.497642
RAD43875	Parentage	O. nerka linkage map, NCBI PMCID: PMC5995020	CCCACTGACACACAGAGGAG	GGGTGACATTTGCAGGTCTT	TCTACACGTTCAGAGTTCTACAGTCCGACGATC	GTGACTGGAGTTCAGACGTGTGCTCTTCCGATCT	613.085	0.4919	0.4862	0.4976	0.4916	0.488	0.4951	-0.0007	0.0037	-0.005	0.0166	0.445724	0.419048	0.397764	0.476415
RAD45004	Parentage	O. nerka linkage map, NCBI PMCID: PMC5995021	ATCCTACCCACACTGCCAAC	GAATGCCAGATGTCCTTGCT	TCTACACGTTCAGAGTTCTACAGTCCGACGATC	GTGACTGGAGTTCAGACGTGTGCTCTTCCGATCT	724.428	0.4912	0.5227	0.4597	0.4901	0.4984	0.4817	-0.0023	-0.0487	0.0457	0.0039	0.496721	0.428571	0.440895	0.377358
RAD45069	Parentage	O. nerka linkage map, NCBI PMCID: PMC5995022	GCGATGGCTTATTGGTGAGT	TTGTGACAATTCAAGTTGCTTTA	TCTACACGTTCAGAGTTCTACAGTCCGACGATC	GTGACTGGAGTTCAGACGTGTGCTCTTCCGATCT	477.31	0.5088	0.4773	0.5403	0.4953	0.49	0.5005	-0.0273	0.0259	-0.0794	0.0051	0.421311	0.480952	0.434505	0.485849
RAD46097	Parentage	O. nerka linkage map, NCBI PMCID: PMC5995023	ACAGTGTTTTGCTGCCCTCT	CGGAGTCAACAAACATGAGG	TCTACACGTTCAGAGTTCTACAGTCCGACGATC	GTGACTGGAGTTCAGACGTGTGCTCTTCCGATCT	816.877	0.4673	0.5081	0.4265	0.4959	0.4976	0.4942	0.0576	-0.021	0.1369	-0.0001	0.462295	0.461905	0.463259	0.424528
RAD46688	Parentage	O. nerka linkage map, NCBI PMCID: PMC5995024	TATGTGTGAGCCAGGGGATT	CCCAGGATGTGGCTGTCTAC	TCTACACGTTCAGAGTTCTACAGTCCGACGATC	GTGACTGGAGTTCAGACGTGTGCTCTTCCGATCT	630.672	0.4311	0.3479	0.5142	0.4375	0.3864	0.4887	0.0148	0.0997	-0.0522	0.0285	0.262295	0.383333	0.260383	0.462264
RAD46693	Parentage	O. nerka linkage map, NCBI PMCID: PMC5995025	GGCGGAGAGAGGAACGTTAG	TCAGGGAAGATGAGGGTAGG	TCTACACGTTCAGAGTTCTACAGTCCGACGATC	GTGACTGGAGTTCAGACGTGTGCTCTTCCGATCT	1626.34	0.4543	0.4725	0.436	0.4814	0.4903	0.4725	0.0564	0.0363	0.0773	0.0018	0.406557	0.364286	0.450479	0.398585
RAD46780	Parentage	O. nerka linkage map, NCBI PMCID: PMC5995026	TGCGTGCCTCATCTTTCTTA	ACCCTTCAGGGCAACAGAAT	TCTACACGTTCAGAGTTCTACAGTCCGACGATC	GTGACTGGAGTTCAGACGTGTGCTCTTCCGATCT	172.375	0.5054	0.5024	0.5083	0.4981	0.4994	0.4967	-0.0146	-0.006	-0.0234	0.0038	0.477049	0.478571	0.479167	0.433649
RAD47310	Parentage	O. nerka linkage map, NCBI PMCID: PMC5995027	GCAGCAGCAATGTGAAAGAA	GTTTTTGAGTAGGAAAAACGATTC	TCTACACGTTCAGAGTTCTACAGTCCGACGATC	GTGACTGGAGTTCAGACGTGTGCTCTTCCGATCT	164.482	0.4877	0.4504	0.5249	0.4468	0.4039	0.4897	-0.0915	-0.1151	-0.072	0.0228	0.274671	0.428571	0.286174	0.424171
RAD47893	Parentage	O. nerka linkage map, NCBI PMCID: PMC5995028	CACGGCCCTATACCACCA	GGTTTCATCATGCAGCTGTG	TCTACACGTTCAGAGTTCTACAGTCCGACGATC	GTGACTGGAGTTCAGACGTGTGCTCTTCCGATCT	328.336	0.515	0.479	0.5511	0.4991	0.5001	0.4982	-0.0318	0.0422	-0.1062	0.0018	0.481967	0.464286	0.456869	0.466825
RAD47927	Parentage	O. nerka linkage map, NCBI PMCID: PMC5995029	GACCACCCTCCTCAAACCTC	GCCCTGTCTGTCAGAGGAGT	TCTACACGTTCAGAGTTCTACAGTCCGACGATC	GTGACTGGAGTTCAGACGTGTGCTCTTCCGATCT	771.929	0.5199	0.5469	0.4929	0.4869	0.4815	0.4924	-0.0677	-0.1359	-0.001	0.0255	0.42623	0.440476	0.380192	0.431604
RAD48011	Parentage	O. nerka linkage map, NCBI PMCID: PMC5995030	TCGATGAATAAAGCCATGTGA	GAAACAACTCTACCCTCAAAGGAA	TCTACACGTTCAGAGTTCTACAGTCCGACGATC	GTGACTGGAGTTCAGACGTGTGCTCTTCCGATCT	389.287	0.4578	0.5	0.4157	0.4443	0.49	0.3986	-0.0304	-0.0204	-0.0428	0.0254	0.437705	0.272727	0.41853	0.275943
RAD48901	Parentage	O. nerka linkage map, NCBI PMCID: PMC5995031	GGACATGCCCAATGGAAATA	ATTGAATGCACAGTCCAAGG	TCTACACGTTCAGAGTTCTACAGTCCGACGATC	GTGACTGGAGTTCAGACGTGTGCTCTTCCGATCT	177.848	0.3994	0.4385	0.3602	0.4117	0.4398	0.3836	0.0301	0.003	0.0611	0.005	0.355738	0.259524	0.297125	0.257075
RAD49339	Parentage	O. nerka linkage map, NCBI PMCID: PMC5995032	GCTGTCTCTGTGCTGCTCAC	GTCTTGGTTCTCAGGGCATC	TCTACACGTTCAGAGTTCTACAGTCCGACGATC	GTGACTGGAGTTCAGACGTGTGCTCTTCCGATCT	550.064	0.4717	0.4482	0.4953	0.4712	0.4621	0.4803	-0.0012	0.03	-0.0312	0.0567	0.378689	0.392857	0.345048	0.40566
RAD50267	Parentage	O. nerka linkage map, NCBI PMCID: PMC5995033	GTCATTCGGGAAGAGTTTGG	GAACGTTGGTTACATCGTATCG	TCTACACGTTCAGAGTTCTACAGTCCGACGATC	GTGACTGGAGTTCAGACGTGTGCTCTTCCGATCT	969.311	0.5209	0.4968	0.545	0.4921	0.4843	0.5	-0.0585	-0.0258	-0.0901	0.005	0.439344	0.478571	0.381789	0.488208
RAD50618	Parentage	O. nerka linkage map, NCBI PMCID: PMC5995034	GCTGTGGTTTGTGTCAGGTG	GCTACAGGATGAGGGAACAAA	TCTACACGTTCAGAGTTCTACAGTCCGACGATC	GTGACTGGAGTTCAGACGTGTGCTCTTCCGATCT	943.623	0.4588	0.4223	0.4953	0.4304	0.407	0.4538	-0.066	-0.0377	-0.0914	0.0042	0.288525	0.32381	0.279553	0.370283
RAD51026	Parentage	O. nerka linkage map, NCBI PMCID: PMC5995035	GGACTCAACGGGAAGTTAGG	GGGTATCTGGAGCATGACGA	TCTACACGTTCAGAGTTCTACAGTCCGACGATC	GTGACTGGAGTTCAGACGTGTGCTCTTCCGATCT	1000.79	0.4685	0.4417	0.4953	0.4711	0.4432	0.4991	0.0056	0.0032	0.0077	0.0388	0.34918	0.464286	0.313099	0.481132
RAD51371	Parentage	O. nerka linkage map, NCBI PMCID: PMC5995036	GGAGCAGGAGGTCACAAACT	CTGACACCCCTTTCTGGTGT	TCTACACGTTCAGAGTTCTACAGTCCGACGATC	GTGACTGGAGTTCAGACGTGTGCTCTTCCGATCT	279.288	0.4739	0.4052	0.5427	0.4482	0.3966	0.4997	-0.0575	-0.0216	-0.0859	0.0637	0.261513	0.464286	0.282748	0.495283
RAD51419	Parentage	O. nerka linkage map, NCBI PMCID: PMC5995037	CACACATATTTGGCCTAAGTCG	AATGAGTGCTTGGGGTTTTG	TCTACACGTTCAGAGTTCTACAGTCCGACGATC	GTGACTGGAGTTCAGACGTGTGCTCTTCCGATCT	792.788	0.4564	0.4531	0.4597	0.4825	0.4677	0.4974	0.0542	0.0313	0.0757	0.0074	0.339344	0.438095	0.404153	0.481132
RAD53413	Parentage	O. nerka linkage map, NCBI PMCID: PMC5995038	AACCCGTAGGCATGTCTGAT	GGCATCCCTAGGCAGTCTAA	TCTACACGTTCAGAGTTCTACAGTCCGACGATC	GTGACTGGAGTTCAGACGTGTGCTCTTCCGATCT	508.702	0.5262	0.5097	0.5427	0.4927	0.49	0.4953	-0.068	-0.0402	-0.0955	0	0.44918	0.471429	0.407348	0.426887
RAD54792	Parentage	O. nerka linkage map, NCBI PMCID: PMC5995039	TGCAGGAGACACACAAGCAT	AAGCCCCATCATTACATTCC	TCTACACGTTCAGAGTTCTACAGTCCGACGATC	GTGACTGGAGTTCAGACGTGTGCTCTTCCGATCT	1297.03	0.5033	0.4806	0.5261	0.493	0.4978	0.4883	-0.0209	0.0345	-0.0773	0.0127	0.470492	0.4	0.456869	0.443396
RAD55083	Parentage	O. nerka linkage map, NCBI PMCID: PMC5995040	CCCAACGTCACGCATCC	ATGGCATTGAGCAGAGCAG	TCTACACGTTCAGAGTTCTACAGTCCGACGATC	GTGACTGGAGTTCAGACGTGTGCTCTTCCGATCT	435.065	0.4044	0.3608	0.4479	0.4221	0.362	0.4822	0.042	0.0032	0.0712	0.0315	0.239344	0.369048	0.234824	0.438679
RAD55092	Parentage	O. nerka linkage map, NCBI PMCID: PMC5995041	TGCAGGAACATTCCTTTCACT	GTCAGTTTGACTGAAAGAGTACCA	TCTACACGTTCAGAGTTCTACAGTCCGACGATC	GTGACTGGAGTTCAGACGTGTGCTCTTCCGATCT	431.385	0.4557	0.4635	0.4479	0.4618	0.4854	0.4382	0.0132	0.045	-0.0221	0.0082	0.402961	0.32381	0.423323	0.323113
RAD55250	Parentage	O. nerka linkage map, NCBI PMCID: PMC5995042	GCAGGGCAATCAGCACATA	TGCATGACACCACTCAGTCC	TCTACACGTTCAGAGTTCTACAGTCCGACGATC	GTGACTGGAGTTCAGACGTGTGCTCTTCCGATCT	2760.36	0.5126	0.5275	0.4976	0.4748	0.4709	0.4788	-0.0795	-0.1203	-0.0393	-0.0002	0.393443	0.397619	0.364217	0.393868
RAD5543	Parentage	O. nerka linkage map, NCBI PMCID: PMC5995043	ACTGCTGAAAGCATGCAGAT	AAGTGGATGTCTTTACCCCTCA	TCTACACGTTCAGAGTTCTACAGTCCGACGATC	GTGACTGGAGTTCAGACGTGTGCTCTTCCGATCT	342.861	0.4992	0.4984	0.5	0.4968	0.4947	0.4988	-0.0049	-0.0075	-0.0023	0.0001	0.444262	0.485714	0.448882	0.426887
RAD56510	Parentage	O. nerka linkage map, NCBI PMCID: PMC5995044	AGTTGCCCACCAACAAGAAT	CACAATGCCCATGTTGAACT	TCTACACGTTCAGAGTTCTACAGTCCGACGATC	GTGACTGGAGTTCAGACGTGTGCTCTTCCGATCT	580.839	0.4776	0.4741	0.481	0.4979	0.4952	0.5006	0.0408	0.0426	0.0391	0.0017	0.421311	0.497619	0.476038	0.490566
RAD58962	Parentage	O. nerka linkage map, NCBI PMCID: PMC5995045	ACAGACAGGCGCTTTCAGAT	GCCCTCATAGAGAGAGGCAAT	TCTACACGTTCAGAGTTCTACAGTCCGACGATC	GTGACTGGAGTTCAGACGTGTGCTCTTCCGATCT	907.855	0.499	0.4838	0.5142	0.4884	0.4765	0.5003	-0.0217	-0.0153	-0.0277	0.0094	0.380328	0.492857	0.400958	0.471698
RAD59154	Parentage	O. nerka linkage map, NCBI PMCID: PMC5995046	ACTTCCAGGGGGATCTCTGT	AAAGACGGCTTCAAAAACCA	TCTACACGTTCAGAGTTCTACAGTCCGACGATC	GTGACTGGAGTTCAGACGTGTGCTCTTCCGATCT	414.106	0.5178	0.5	0.5355	0.4838	0.4765	0.4911	-0.0702	-0.0493	-0.0905	0.0012	0.386885	0.414286	0.394569	0.448113
RAD59438	Parentage	O. nerka linkage map, NCBI PMCID: PMC5995047	GCACTGTTTGCATTCGAGAC	ACTCGTTCTTTCTCCGATCC	TCTACACGTTCAGAGTTCTACAGTCCGACGATC	GTGACTGGAGTTCAGACGTGTGCTCTTCCGATCT	515.137	0.4717	0.4635	0.4798	0.4932	0.4859	0.5005	0.0437	0.0461	0.0413	0.0083	0.413115	0.4689	0.416667	0.485849
RAD60125	Parentage	O. nerka linkage map, NCBI PMCID: PMC5995048	CGTGTGAGTTTTCTTGCATTG	AGAGCACTCGGGCAGAATC	TCTACACGTTCAGAGTTCTACAGTCCGACGATC	GTGACTGGAGTTCAGACGTGTGCTCTTCCGATCT	693.903	0.4895	0.4482	0.5308	0.4734	0.4744	0.4724	-0.034	0.0551	-0.1236	0.0536	0.381967	0.395238	0.389776	0.367925
RAD61378	Parentage	O. nerka linkage map, NCBI PMCID: PMC5995049	GGCTAAACAGGTTTAAATTACATCA	GGGCAAAACATGCTTGAAAT	TCTACACGTTCAGAGTTCTACAGTCCGACGATC	GTGACTGGAGTTCAGACGTGTGCTCTTCCGATCT	228.613	0.4059	0.4634	0.3483	0.4168	0.4752	0.3583	0.0261	0.0248	0.0278	0.0273	0.400662	0.204762	0.375399	0.261792
RAD61477	Parentage	O. nerka linkage map, NCBI PMCID: PMC5995050	TTGTTAACACACTTCTTCACACTCC	GAATCCTTCCATCCTTGCTG	TCTACACGTTCAGAGTTCTACAGTCCGACGATC	GTGACTGGAGTTCAGACGTGTGCTCTTCCGATCT	678.973	0.4598	0.4434	0.4763	0.4446	0.402	0.4872	-0.0343	-0.1029	0.0224	0.0211	0.255738	0.395238	0.300319	0.441038
RAD62343	Parentage	O. nerka linkage map, NCBI PMCID: PMC5995051	GAGGTCCAAAAGGTACATCCA	CTGGGCTGAACATGAACAAA	TCTACACGTTCAGAGTTCTACAGTCCGACGATC	GTGACTGGAGTTCAGACGTGTGCTCTTCCGATCT	981.902	0.4884	0.4838	0.4929	0.4849	0.4705	0.4992	-0.0072	-0.0283	0.0127	0.0089	0.395082	0.461905	0.361022	0.485849
RAD62701	Parentage	O. nerka linkage map, NCBI PMCID: PMC5995052	AGAAGGCTGGCCTGGTG	CTCCTCCTGCATACGGCTTC	TCTACACGTTCAGAGTTCTACAGTCCGACGATC	GTGACTGGAGTTCAGACGTGTGCTCTTCCGATCT	1013.47	0.4497	0.4515	0.4479	0.4688	0.4656	0.4719	0.0408	0.0304	0.051	-0.0004	0.344262	0.383333	0.391374	0.377358
RAD62794	Parentage	O. nerka linkage map, NCBI PMCID: PMC5995053	GACGTGCAGGATATGTCCAA	CATTCGTTTTGATACGCAAAT	TCTACACGTTCAGAGTTCTACAGTCCGACGATC	GTGACTGGAGTTCAGACGTGTGCTCTTCCGATCT	90.6169	0.4063	0.3507	0.4619	0.4047	0.3373	0.4722	-0.0039	-0.0399	0.0219	0.0326	0.205592	0.367788	0.223301	0.393868
RAD63617	Parentage	O. nerka linkage map, NCBI PMCID: PMC5995054	GCCCCAGAGCCTTAACATAA	GCTGATAAACTTGGCGAGGA	TCTACACGTTCAGAGTTCTACAGTCCGACGATC	GTGACTGGAGTTCAGACGTGTGCTCTTCCGATCT	1777.4	0.4809	0.4239	0.5379	0.4603	0.4274	0.4932	-0.0448	0.0082	-0.0906	0.0177	0.306557	0.404762	0.311502	0.474057
RAD63641	Parentage	O. nerka linkage map, NCBI PMCID: PMC5995055	GACATGTGGTTTGCCTTGG	TGGTGTCTGGTCTTTGATGC	TCTACACGTTCAGAGTTCTACAGTCCGACGATC	GTGACTGGAGTTCAGACGTGTGCTCTTCCGATCT	847.473	0.4971	0.4563	0.5379	0.4636	0.4286	0.4985	-0.0724	-0.0646	-0.0791	0.0256	0.306557	0.497619	0.314696	0.438679
RAD64177	Parentage	O. nerka linkage map, NCBI PMCID: PMC5995056	CAGGTGTCCACTGACACACA	AGGGGAAGCAATCCCATAGT	TCTACACGTTCAGAGTTCTACAGTCCGACGATC	GTGACTGGAGTTCAGACGTGTGCTCTTCCGATCT	640.834	0.5034	0.4498	0.5569	0.4666	0.4347	0.4985	-0.0789	-0.0349	-0.1172	0.046	0.344262	0.457143	0.29393	0.478774
RAD64254	Parentage	O. nerka linkage map, NCBI PMCID: PMC5995057	GCCTTACAGCCACACTGTCA	CCACAAGAGGGTTTTGGAAC	TCTACACGTTCAGAGTTCTACAGTCCGACGATC	GTGACTGGAGTTCAGACGTGTGCTCTTCCGATCT	1185.11	0.4628	0.4968	0.4289	0.4563	0.4961	0.4164	-0.0143	-0.0012	-0.0299	0.0642	0.45082	0.292857	0.456869	0.29717
RAD64373	Parentage	O. nerka linkage map, NCBI PMCID: PMC5995058	GCACACAGGAAGCCAGTTG	GAGAAAACACACGTGGTAGGC	TCTACACGTTCAGAGTTCTACAGTCCGACGATC	GTGACTGGAGTTCAGACGTGTGCTCTTCCGATCT	574.605	0.5161	0.4612	0.5711	0.4937	0.4886	0.4988	-0.0455	0.0562	-0.145	0.0109	0.404918	0.492857	0.440895	0.448113
RAD6586	Parentage	O. nerka linkage map, NCBI PMCID: PMC5995059	CAGGCCTGGCTCAAAGAGTA	ATGGCCTCAGCTGTCTCCT	TCTACACGTTCAGAGTTCTACAGTCCGACGATC	GTGACTGGAGTTCAGACGTGTGCTCTTCCGATCT	566.869	0.491	0.5081	0.4739	0.4954	0.492	0.4987	0.0088	-0.0327	0.0497	0.0086	0.432787	0.471429	0.4377	0.410377
RAD66198	Parentage	O. nerka linkage map, NCBI PMCID: PMC5995060	GAAGCAGGAGAAGCAGAACG	GTTCCGTGGGCTTGTTCTC	TCTACACGTTCAGAGTTCTACAGTCCGACGATC	GTGACTGGAGTTCAGACGTGTGCTCTTCCGATCT	1234.98	0.4852	0.4822	0.4882	0.4759	0.4828	0.469	-0.0195	0.0012	-0.0409	0.0006	0.398361	0.383333	0.413738	0.365566
RAD66423	Parentage	O. nerka linkage map, NCBI PMCID: PMC5995061	GGACAACAGAGGATGGATGAA	AGCCTTCACACTGCACCTTT	TCTACACGTTCAGAGTTCTACAGTCCGACGATC	GTGACTGGAGTTCAGACGTGTGCTCTTCCGATCT	1171.18	0.5104	0.5113	0.5095	0.5002	0.4999	0.5004	-0.0205	-0.0229	-0.0181	0.0001	0.495082	0.495238	0.472843	0.478774
RAD66661	Parentage	O. nerka linkage map, NCBI PMCID: PMC5995062	CGGGAGGAGCAAACACAGTA	TGACTGACCCCCTGCTTTTA	TCTACACGTTCAGAGTTCTACAGTCCGACGATC	GTGACTGGAGTTCAGACGTGTGCTCTTCCGATCT	635.192	0.4085	0.3738	0.4431	0.4476	0.4317	0.4634	0.0874	0.1342	0.0438	0.0021	0.329508	0.32381	0.300319	0.403302
RAD66740	Parentage	O. nerka linkage map, NCBI PMCID: PMC5995063	CAAACGTTTCACCACAGTCG	CCAAAACCAGCACCATGTCT	TCTACACGTTCAGAGTTCTACAGTCCGACGATC	GTGACTGGAGTTCAGACGTGTGCTCTTCCGATCT	738.654	0.4522	0.4304	0.4739	0.4298	0.4521	0.4074	-0.0521	0.048	-0.1633	0.0037	0.34918	0.292857	0.340256	0.275943
RAD67192	Parentage	O. nerka linkage map, NCBI PMCID: PMC5995064	GCTATGCAGGACAGGTCACA	TCTCTTCCCATCAAAGGATCA	TCTACACGTTCAGAGTTCTACAGTCCGACGATC	GTGACTGGAGTTCAGACGTGTGCTCTTCCGATCT	629.163	0.4962	0.4498	0.5427	0.469	0.4541	0.4839	-0.0581	0.0094	-0.1215	0.0035	0.35082	0.42619	0.345048	0.391509
RAD67695	Parentage	O. nerka linkage map, NCBI PMCID: PMC5995065	TCAGCAGAGAGCTGTCAGGA	CACATCCAAGAAACCACAAGG	TCTACACGTTCAGAGTTCTACAGTCCGACGATC	GTGACTGGAGTTCAGACGTGTGCTCTTCCGATCT	560.545	0.4578	0.4676	0.4479	0.4678	0.4594	0.4763	0.0215	-0.018	0.0597	0.0638	0.35082	0.397619	0.36262	0.382075
RAD68741	Parentage	O. nerka linkage map, NCBI PMCID: PMC5995066	CGCAGATTCATCAGCATCAT	AGCTGAAGTCTGGGACATCG	TCTACACGTTCAGAGTTCTACAGTCCGACGATC	GTGACTGGAGTTCAGACGTGTGCTCTTCCGATCT	578.307	0.4913	0.4968	0.4858	0.4951	0.4895	0.5006	0.0077	-0.0147	0.0296	0.0051	0.436066	0.47619	0.416933	0.478774
RAD68986	Parentage	O. nerka linkage map, NCBI PMCID: PMC5995067	ATATCTGCAGGGAGGTGGTG	CACTGTGGAGCAAGAGGCTA	TCTACACGTTCAGAGTTCTACAGTCCGACGATC	GTGACTGGAGTTCAGACGTGTGCTCTTCCGATCT	2308.14	0.4488	0.445	0.4526	0.4754	0.5	0.4509	0.056	0.11	-0.0039	0.0203	0.47541	0.371429	0.49361	0.313679
RAD69235	Parentage	O. nerka linkage map, NCBI PMCID: PMC5995068	GAGTGGGAACCTGAAACTCC	GCTGCATACAGGCCATACAT	TCTACACGTTCAGAGTTCTACAGTCCGACGATC	GTGACTGGAGTTCAGACGTGTGCTCTTCCGATCT	1000.41	0.4857	0.4903	0.481	0.4927	0.4909	0.4944	0.0142	0.0013	0.027	0.015	0.454098	0.45	0.408946	0.438679
RAD6966	Parentage and Population Assignment	O. nerka linkage map, NCBI PMCID: PMC5995069	TGCAGGTGGGCATATGTAGA	CAGAGGCCACACAGGTACAA	TCTACACGTTCAGAGTTCTACAGTCCGACGATC	GTGACTGGAGTTCAGACGTGTGCTCTTCCGATCT	806.495	0.5045	0.4757	0.5332	0.4692	0.4725	0.4659	-0.0752	-0.0069	-0.1445	-0.0003	0.37541	0.366667	0.388179	0.370283
RAD69839	Parentage	O. nerka linkage map, NCBI PMCID: PMC5995070	AACAAGCAATGCCTCTGTGA	TGTTATGTTCTGGATATGTACTGGA	TCTACACGTTCAGAGTTCTACAGTCCGACGATC	GTGACTGGAGTTCAGACGTGTGCTCTTCCGATCT	3616.39	0.4977	0.5049	0.4905	0.5001	0.4996	0.5006	0.0048	-0.0104	0.0201	-0.0002	0.44918	0.497619	0.488818	0.495283
RAD69926	Parentage	O. nerka linkage map, NCBI PMCID: PMC5995071	GCAGGAAACAATGAGGGATT	CCAAGGGAGTCTGATGTGGT	TCTACACGTTCAGAGTTCTACAGTCCGACGATC	GTGACTGGAGTTCAGACGTGTGCTCTTCCGATCT	554.833	0.4425	0.4466	0.4384	0.4542	0.4237	0.4848	0.0258	-0.0542	0.0958	0.0119	0.304918	0.411905	0.303514	0.410377
RAD70025	Parentage	O. nerka linkage map, NCBI PMCID: PMC5995072	CGGTAGGGGAAGGGTGTTTA	TGGCTGAGGTCCCTACACAT	TCTACACGTTCAGAGTTCTACAGTCCGACGATC	GTGACTGGAGTTCAGACGTGTGCTCTTCCGATCT	2023.59	0.4413	0.4822	0.4005	0.4433	0.4625	0.4241	0.0044	-0.0425	0.0557	0.0033	0.381967	0.302381	0.34345	0.306604
RAD70513	Parentage	O. nerka linkage map, NCBI PMCID: PMC5995073	CGTGCAGGTCTGGCTCAT	TGAATGAGTGGTGTCAAGGTG	TCTACACGTTCAGAGTTCTACAGTCCGACGATC	GTGACTGGAGTTCAGACGTGTGCTCTTCCGATCT	1066.04	0.5066	0.4871	0.5261	0.4887	0.4818	0.4956	-0.0365	-0.0108	-0.0615	0.0209	0.422951	0.447619	0.384984	0.45283
RAD70556	Parentage	O. nerka linkage map, NCBI PMCID: PMC5995074	CGGTGCAGGTTCAGACATAA	TCGAAGGTAAATCCTCTCTCAAA	TCTACACGTTCAGAGTTCTACAGTCCGACGATC	GTGACTGGAGTTCAGACGTGTGCTCTTCCGATCT	67.6626	0.4735	0.4433	0.5036	0.4808	0.4657	0.4959	0.0152	0.0481	-0.0157	0.0066	0.369048	0.470443	0.367647	0.432692
RAD71035	Parentage	O. nerka linkage map, NCBI PMCID: PMC5995075	TTGGTTGAATCCAGGCTCTT	CAGCTGCTAGGCTGAGTCAC	TCTACACGTTCAGAGTTCTACAGTCCGACGATC	GTGACTGGAGTTCAGACGTGTGCTCTTCCGATCT	222.302	0.4573	0.436	0.4787	0.488	0.4775	0.4984	0.0628	0.087	0.0396	0.0192	0.368852	0.466667	0.416667	0.466981
RAD71347	Parentage	O. nerka linkage map, NCBI PMCID: PMC5995076	AAATCCTCTGAATCCATTCCTG	TGAGACCCTGGTAATCACAACA	TCTACACGTTCAGAGTTCTACAGTCCGACGATC	GTGACTGGAGTTCAGACGTGTGCTCTTCCGATCT	649.681	0.4838	0.4959	0.4716	0.4863	0.4743	0.4983	0.0051	-0.0457	0.0536	0.006	0.37377	0.430952	0.397436	0.5
RAD71618	Parentage	O. nerka linkage map, NCBI PMCID: PMC5995077	TTCAGAGAATGTGTCATTGTTCG	TGAAAGTTTCCATTGGACGA	TCTACACGTTCAGAGTTCTACAGTCCGACGATC	GTGACTGGAGTTCAGACGTGTGCTCTTCCGATCT	728.227	0.4871	0.479	0.4953	0.4923	0.4883	0.4963	0.0106	0.0192	0.0021	0.0005	0.442623	0.447619	0.402556	0.459906
RAD71633	Parentage	O. nerka linkage map, NCBI PMCID: PMC5995078	ACATGGCCACGCACAAG	CGTGTCTTCAGCAAACTTGG	TCTACACGTTCAGAGTTCTACAGTCCGACGATC	GTGACTGGAGTTCAGACGTGTGCTCTTCCGATCT	467.654	0.5045	0.5113	0.4976	0.4983	0.4989	0.4977	-0.0124	-0.0249	0.0002	0.0038	0.496721	0.466667	0.442492	0.457547
RAD73175	Parentage	O. nerka linkage map, NCBI PMCID: PMC5995079	GGCTGCCAAAACTGGTTCTA	CAGCTTTTCACCTCCATCTTG	TCTACACGTTCAGAGTTCTACAGTCCGACGATC	GTGACTGGAGTTCAGACGTGTGCTCTTCCGATCT	494.938	0.465	0.4466	0.4834	0.4625	0.4249	0.5001	-0.0055	-0.051	0.0333	0.0454	0.293443	0.490476	0.317891	0.476415
RAD73217	Parentage	O. nerka linkage map, NCBI PMCID: PMC5995080	AGACACACATTGGTGACACG	GGATCTGACAATGGCAGGAG	TCTACACGTTCAGAGTTCTACAGTCCGACGATC	GTGACTGGAGTTCAGACGTGTGCTCTTCCGATCT	650.946	0.4823	0.5097	0.455	0.5005	0.5004	0.5006	0.0363	-0.0186	0.0912	-0.0005	0.477049	0.497619	0.479233	0.497642
RAD73750	Parentage	O. nerka linkage map, NCBI PMCID: PMC5995081	AAGAGCGAAAGCGGTGAGTA	CAACACAAAGCAGCACATACAG	TCTACACGTTCAGAGTTCTACAGTCCGACGATC	GTGACTGGAGTTCAGACGTGTGCTCTTCCGATCT	87.0553	0.4218	0.4096	0.4341	0.4237	0.3986	0.4489	0.0045	-0.0277	0.0331	0.0044	0.307047	0.356459	0.242623	0.322115
RAD75106	Parentage	O. nerka linkage map, NCBI PMCID: PMC5995082	GACCTGCATGTGCTAGGGATA	GCCTGGTTCTCCAAGGAGTT	TCTACACGTTCAGAGTTCTACAGTCCGACGATC	GTGACTGGAGTTCAGACGTGTGCTCTTCCGATCT	550.203	0.4685	0.4691	0.4679	0.4655	0.4494	0.4816	-0.0064	-0.0437	0.0284	0.0036	0.30897	0.414286	0.370607	0.390995
RAD76182	Parentage	O. nerka linkage map, NCBI PMCID: PMC5995083	TCACCCCTGATACACCCATT	CTTCGCCCTGACATTACAAG	TCTACACGTTCAGAGTTCTACAGTCCGACGATC	GTGACTGGAGTTCAGACGTGTGCTCTTCCGATCT	896.19	0.518	0.4887	0.5474	0.4858	0.4815	0.4901	-0.0663	-0.0148	-0.117	0.0002	0.398361	0.442857	0.407348	0.412736
RAD76633	Parentage	O. nerka linkage map, NCBI PMCID: PMC5995084	AAACGGTGCAGGTTACATCC	CCAACCACCCACGGTTAATA	TCTACACGTTCAGAGTTCTACAGTCCGACGATC	GTGACTGGAGTTCAGACGTGTGCTCTTCCGATCT	40.9143	0.4432	0.493	0.3935	0.4572	0.4845	0.4299	0.0306	-0.0175	0.0847	0.01	0.42029	0.291457	0.402027	0.3325
RAD76644	Parentage	O. nerka linkage map, NCBI PMCID: PMC5995085	CCTCCTCTTTCCAGCTCTCC	TGGAAGATCAGCGAAGGAAA	TCTACACGTTCAGAGTTCTACAGTCCGACGATC	GTGACTGGAGTTCAGACGTGTGCTCTTCCGATCT	1210.42	0.5116	0.5162	0.5071	0.4971	0.4945	0.4997	-0.0293	-0.0438	-0.0149	0.0006	0.45082	0.461905	0.440895	0.419811
RAD77304	Parentage	O. nerka linkage map, NCBI PMCID: PMC5995086	CGGTGAAGCTAGGGTTGTGT	TGCTCGGCTTCTTTAAGCAT	TCTACACGTTCAGAGTTCTACAGTCCGACGATC	GTGACTGGAGTTCAGACGTGTGCTCTTCCGATCT	1014.33	0.533	0.5138	0.5521	0.499	0.4978	0.5002	-0.068	-0.032	-0.1038	0	0.488487	0.490476	0.440895	0.483491
RAD77322	Parentage	O. nerka linkage map, NCBI PMCID: PMC5995087	TGCAGGACCAGTGAGAGATT	TCCTGGTATGACGCCTTTTC	TCTACACGTTCAGAGTTCTACAGTCCGACGATC	GTGACTGGAGTTCAGACGTGTGCTCTTCCGATCT	1209	0.484	0.4822	0.4858	0.483	0.4857	0.4803	-0.0021	0.0072	-0.0115	-0.0003	0.365574	0.402381	0.461661	0.396226
RAD77389	Parentage	O. nerka linkage map, NCBI PMCID: PMC5995088	CCACGTGGAACTGGTAAAGC	GGTGTCTCCACAAGGGAAAA	TCTACACGTTCAGAGTTCTACAGTCCGACGATC	GTGACTGGAGTTCAGACGTGTGCTCTTCCGATCT	816.487	0.452	0.4363	0.4678	0.4706	0.4475	0.4938	0.0395	0.0251	0.0527	0.0109	0.351974	0.406699	0.323052	0.47619
RAD77537	Parentage	O. nerka linkage map, NCBI PMCID: PMC5995089	TGTCGACCTGCTTGACATTT	AGGAAGTCATTGGGGGAATC	TCTACACGTTCAGAGTTCTACAGTCCGACGATC	GTGACTGGAGTTCAGACGTGTGCTCTTCCGATCT	83.9984	0.4979	0.5091	0.4866	0.4963	0.4948	0.4978	-0.0032	-0.029	0.0224	0.0077	0.41443	0.422705	0.478689	0.497549
RAD7896	Parentage	O. nerka linkage map, NCBI PMCID: PMC5995090	GCTGAGGTAATGACGCAACA	TGGCTGTCCTCTCTCCCTAA	TCTACACGTTCAGAGTTCTACAGTCCGACGATC	GTGACTGGAGTTCAGACGTGTGCTCTTCCGATCT	1513.5	0.4925	0.4709	0.5142	0.4728	0.4673	0.4783	-0.0418	-0.0077	-0.0751	0.0001	0.398361	0.42381	0.345048	0.365566
RAD79246	Parentage	O. nerka linkage map, NCBI PMCID: PMC5995091	GTGCAGGGACAGGGATAAAA	AAAGTGGTTGAAGGGATGATG	TCTACACGTTCAGAGTTCTACAGTCCGACGATC	GTGACTGGAGTTCAGACGTGTGCTCTTCCGATCT	601.663	0.4849	0.4935	0.4763	0.4808	0.4786	0.4831	-0.0085	-0.0312	0.014	-0.0004	0.381967	0.414286	0.408946	0.398585
RAD80347	Parentage	O. nerka linkage map, NCBI PMCID: PMC5995092	AGGACGGCAGTAGGTTCAGA	ACAGGGGTTGACAAACAAGG	TCTACACGTTCAGAGTTCTACAGTCCGACGATC	GTGACTGGAGTTCAGACGTGTGCTCTTCCGATCT	562.821	0.4957	0.4725	0.519	0.4806	0.4669	0.4944	-0.0315	-0.0121	-0.0498	0.0052	0.32623	0.438095	0.413738	0.450472
RAD80427	Parentage	O. nerka linkage map, NCBI PMCID: PMC5995093	GCCAAGCCTTAGGAGTCAGA	TGGCAGTACAGAACCCACTG	TCTACACGTTCAGAGTTCTACAGTCCGACGATC	GTGACTGGAGTTCAGACGTGTGCTCTTCCGATCT	846.806	0.4777	0.5502	0.4052	0.4533	0.4981	0.4085	-0.0538	-0.1046	0.0081	0.0342	0.477049	0.25	0.455272	0.320755
RAD81751	Parentage	O. nerka linkage map, NCBI PMCID: PMC5995094	GTAGCGGAAACAAGCAATCA	CATGTGCAAGTTACCAGTCCA	TCTACACGTTCAGAGTTCTACAGTCCGACGATC	GTGACTGGAGTTCAGACGTGTGCTCTTCCGATCT	519.759	0.4827	0.5032	0.4621	0.4719	0.4664	0.4773	-0.0229	-0.079	0.0319	0	0.334426	0.440476	0.404153	0.34434
RAD82061	Parentage	O. nerka linkage map, NCBI PMCID: PMC5995095	CCTCTCTCTGCGTCATGCT	AAATCCACCAGCTTGAATGG	TCTACACGTTCAGAGTTCTACAGTCCGACGATC	GTGACTGGAGTTCAGACGTGTGCTCTTCCGATCT	1176.18	0.4362	0.4838	0.3886	0.4503	0.4793	0.4213	0.0312	-0.0095	0.0775	0.0097	0.383607	0.288095	0.410543	0.313679
RAD82797	Parentage	O. nerka linkage map, NCBI PMCID: PMC5995096	GCAGGTTGTGCTCTAGAAGACTG	CACCAACACACTGAGGCTGA	TCTACACGTTCAGAGTTCTACAGTCCGACGATC	GTGACTGGAGTTCAGACGTGTGCTCTTCCGATCT	602.472	0.5059	0.4951	0.5166	0.4996	0.5	0.4992	-0.0125	0.0097	-0.0348	-0.0004	0.5	0.442857	0.471246	0.495283
RAD84099	Parentage	O. nerka linkage map, NCBI PMCID: PMC5995097	CGCCAACCGTTTTGTTTTAC	AGCCCAGCAACAATGACATA	TCTACACGTTCAGAGTTCTACAGTCCGACGATC	GTGACTGGAGTTCAGACGTGTGCTCTTCCGATCT	347.744	0.4682	0.4838	0.4526	0.4732	0.487	0.4594	0.0106	0.0066	0.0149	0.0035	0.370492	0.357143	0.464856	0.356132
RAD84361	Parentage	O. nerka linkage map, NCBI PMCID: PMC5995098	CAGCACTCGCCGCTCT	GGGACTCGACTTCCCATGTA	TCTACACGTTCAGAGTTCTACAGTCCGACGATC	GTGACTGGAGTTCAGACGTGTGCTCTTCCGATCT	538.782	0.3898	0.3673	0.4123	0.3808	0.3603	0.4012	-0.0238	-0.0195	-0.0277	0.0018	0.242623	0.27381	0.228435	0.28066
RAD85188	Parentage and Population Assignment	O. nerka linkage map, NCBI PMCID: PMC5995099	CATGCAGGCAGACAATTGATA	AATGTAAGCCGGCCAAATC	TCTACACGTTCAGAGTTCTACAGTCCGACGATC	GTGACTGGAGTTCAGACGTGTGCTCTTCCGATCT	593.034	0.4331	0.4515	0.4147	0.4441	0.4516	0.4365	0.0247	0.0003	0.05	0.0001	0.362295	0.278571	0.325879	0.363208
RAD87740	Parentage	O. nerka linkage map, NCBI PMCID: PMC5995100	CGACTGCAAGTGAAGAGCAA	TGGTGAGCCAACTAGGCTGT	TCTACACGTTCAGAGTTCTACAGTCCGACGATC	GTGACTGGAGTTCAGACGTGTGCTCTTCCGATCT	446.501	0.4741	0.479	0.4692	0.4793	0.4873	0.4714	0.011	0.0171	0.0046	0.0012	0.413115	0.369048	0.42492	0.389151
RAD87784	Parentage	O. nerka linkage map, NCBI PMCID: PMC5995101	GCTTGCAGGGACATATCTGA	CTGGTGGCTGGTCTACTGGT	TCTACACGTTCAGAGTTCTACAGTCCGACGATC	GTGACTGGAGTTCAGACGTGTGCTCTTCCGATCT	305.047	0.5284	0.5284	0.5284	0.4891	0.4875	0.4908	-0.0803	-0.0838	-0.0768	0.0221	0.42459	0.452381	0.415064	0.408019
RAD87930	Parentage	O. nerka linkage map, NCBI PMCID: PMC5995102	AGTGTGCAGCTCAGGATGG	AAACGGAGCTGTCCACTCTC	TCTACACGTTCAGAGTTCTACAGTCCGACGATC	GTGACTGGAGTTCAGACGTGTGCTCTTCCGATCT	471.4	0.5048	0.5356	0.4739	0.4919	0.5003	0.4835	-0.0261	-0.0705	0.0198	0.0092	0.488525	0.378571	0.477636	0.436321
RAD88029	Parentage	O. nerka linkage map, NCBI PMCID: PMC5995103	GAGAGCCAGGGTTTGGATG	CTCAGAGGGACCAGTGTCCT	TCTACACGTTCAGAGTTCTACAGTCCGACGATC	GTGACTGGAGTTCAGACGTGTGCTCTTCCGATCT	1143.05	0.4998	0.4878	0.5118	0.465	0.4296	0.5004	-0.075	-0.1356	-0.0229	0.0398	0.301639	0.488095	0.322115	0.46934
RAD88165	Parentage and Population Assignment	O. nerka linkage map, NCBI PMCID: PMC5995104	CAGCAGAGATTCAACGAGGAG	CCGCCTTATCCTCTCTCCAT	TCTACACGTTCAGAGTTCTACAGTCCGACGATC	GTGACTGGAGTTCAGACGTGTGCTCTTCCGATCT	750.752	0.4951	0.4903	0.5	0.4863	0.4743	0.4982	-0.0182	-0.0336	-0.0036	0.006	0.352459	0.442857	0.41853	0.488208
RAD88385	Parentage	O. nerka linkage map, NCBI PMCID: PMC5995105	TGACAACAGACTGACGACTGC	AAGGAATCGAACCCAATGTG	TCTACACGTTCAGAGTTCTACAGTCCGACGATC	GTGACTGGAGTTCAGACGTGTGCTCTTCCGATCT	683.686	0.3837	0.3196	0.4479	0.405	0.3094	0.5006	0.0524	-0.0329	0.1053	0.1014	0.168896	0.5	0.212662	0.488208
RAD90426	Parentage	O. nerka linkage map, NCBI PMCID: PMC5995106	AGGGTTTTGTTCCAGTCCAG	TCTGGATAATGGTGATGGAATC	TCTACACGTTCAGAGTTCTACAGTCCGACGATC	GTGACTGGAGTTCAGACGTGTGCTCTTCCGATCT	677.075	0.4901	0.5324	0.4479	0.4664	0.498	0.4348	-0.0509	-0.0691	-0.0301	0.0472	0.460656	0.3	0.469649	0.337264
RAD90668	Parentage	O. nerka linkage map, NCBI PMCID: PMC5995107	GCAGGCCACCTGCTTTAG	TCCAACAGTGGGAGATCAGC	TCTACACGTTCAGAGTTCTACAGTCCGACGATC	GTGACTGGAGTTCAGACGTGTGCTCTTCCGATCT	267.553	0.4799	0.4765	0.4833	0.4847	0.4848	0.4846	0.0099	0.0171	0.0027	-0.0005	0.393443	0.390476	0.429487	0.430952
RAD91014	Parentage	O. nerka linkage map, NCBI PMCID: PMC5995108	TCGGGGTAACTAGTAGGCTTCA	CCACTCCTCCTCTGTCGTTC	TCTACACGTTCAGAGTTCTACAGTCCGACGATC	GTGACTGGAGTTCAGACGTGTGCTCTTCCGATCT	1335.1	0.5059	0.4976	0.5142	0.4907	0.4907	0.4908	-0.0309	-0.014	-0.0478	0.019	0.401316	0.421429	0.458466	0.438679
RAD91174	Parentage	O. nerka linkage map, NCBI PMCID: PMC5995109	GGTGGACAGGAGCAAAGAGA	CATATCGCCCGGCTCTACTA	TCTACACGTTCAGAGTTCTACAGTCCGACGATC	GTGACTGGAGTTCAGACGTGTGCTCTTCCGATCT	896.067	0.4578	0.4676	0.4479	0.4867	0.4779	0.4955	0.0594	0.0215	0.096	0.0026	0.404918	0.45	0.383387	0.448113
RAD9801	Parentage	O. nerka linkage map, NCBI PMCID: PMC5995110	TTGAGGGACGAATGGACTTC	TCTTCCTTGCCCTAGTGTGC	TCTACACGTTCAGAGTTCTACAGTCCGACGATC	GTGACTGGAGTTCAGACGTGTGCTCTTCCGATCT	1088.61	0.4727	0.4919	0.4535	0.4896	0.4817	0.4975	0.0346	-0.0211	0.0886	0.018	0.373355	0.475845	0.432692	0.445755
